# Supplementary material for: Consistent effects of the genetics of happiness across the lifespan and ancestries in multiple cohorts
Source: Sci Rep. 2023 Oct 12;13:17262. doi: 10.1038/s41598-023-43193-9 (PMC10570373; doi:10.1038/s41598-023-43193-9)
Supplement: Supplementary file 1 — Supplementary Information. [file 41598_2023_43193_MOESM1_ESM.txt]

Figure S1. Forest Plots of the random effects meta-analysis of individual wellbeing items in the ABCD cohort. A) Attentive, B ) Delighted, C) Calm, D) Relaxed, E) Enthusiastic, F) Interested, H) Energetic, I) Able to concentrate 
