# Supplementary material for: Consistent effects of the genetics of happiness across the lifespan and ancestries in multiple cohorts
Source: Sci Rep. 2023 Oct 12;13:17262. doi: 10.1038/s41598-023-43193-9 (PMC10570373; doi:10.1038/s41598-023-43193-9)
Supplement: Supplementary file 3 — Supplementary Table 1. [file 41598_2023_43193_MOESM3_ESM.xlsx]

## Sheet: Sheet1
	White						Black						Hispanic						Asian						Other
outcome	Beta	S.E.	P	P.FDR	N	R2	Beta	S.E.	P	P.FDR	N	R2	Beta	S.E.	P	P.FDR	N	R2	Beta	S.E.	P	P.FDR	N	R2	Beta	S.E.	P	P.FDR	N	R2
enthusiastic	0.0383	0.00788	1.16e-06	5.8e-06	9178	0.0186	-0.00909	0.0207	0.661	0.787778	1721	0.0209	-0.0106	0.0152	0.487	0.7975	2840	0.0146	0.104	0.0423	0.073	0.0146	239	0.193	0.0203	0.0213	0.395556	0.34	1611	0.0696
delighted	0.0207	0.008	0.00955	0.0159167	9170	0.0165	-0.00402	0.0218	0.854	0.854	1723	0.00905	0.00875	0.0161	0.588	0.7975	2836	0.0407	0.0936	0.0497	0.203	0.0609	239	0.0712	-0.0309	0.0209	0.338	0.139	1609	0.0366
wellbeing	0.142	0.0423	0.000819	0.0020475	9063	0.014	0.122	0.103	0.236	0.59	1701	0.0138	0.00725	0.0815	0.929	0.929	2812	0.0194	0.236	0.234	0.588333	0.315	237	0.128	0.115	0.102	0.395556	0.258	1589	0.0529
concentrate	0.012	0.00706	0.0883	0.126143	9168	0.0132	0.0415	0.0174	0.0172	0.172	1725	0.0318	0.0101	0.0137	0.46	0.7975	2836	0.00472	0.0268	0.0353	0.642857	0.45	237	0.169	0.0597	0.0181	0.005	0.001	1601	0.0524
interested	-0.000577	0.00792	0.942	0.942	9174	0.00963	0.038	0.0202	0.0602	0.301	1719	0.0127	-0.0255	0.0155	0.101	0.505	2840	0.013	-0.039	0.0418	0.588333	0.353	239	0.136	-0.0197	0.0213	0.395556	0.356	1603	0.0261
calm	0.0285	0.00672	2.22e-05	7.4e-05	9186	0.00907	0.00595	0.0159	0.709	0.787778	1725	0.0371	0.0111	0.0126	0.376	0.7975	2838	0.0039	-0.0378	0.0346	0.588333	0.277	239	0.173	-0.0158	0.0163	0.395556	0.335	1611	0.0322
confident	0.0339	0.00691	9.64e-07	5.8e-06	9162	0.00815	-0.0101	0.0159	0.524	0.787778	1723	0.0204	0.0345	0.0131	0.00867	0.0867	2842	0.0198	-0.00564	0.0387	0.982222	0.884	239	0.116	0.0233	0.0169	0.338	0.169	1605	0.0337
relaxed	0.01	0.00794	0.207	0.23	9160	0.00694	0.0155	0.0208	0.458	0.787778	1717	0.024	-0.00693	0.0147	0.638	0.7975	2834	0.00592	0.128	0.0441	0.0403	0.00403	239	0.151	0.035	0.019	0.217	0.0651	1611	0.0327
energetic	0.021	0.00728	0.00388	0.00776	9176	0.00611	0.0239	0.0196	0.222	0.59	1717	0.00961	0.00515	0.0143	0.718	0.797778	2836	0.0149	-0.0228	0.0424	0.7375	0.59	239	0.16	0.0621	0.0185	0.005	0.000824	1607	0.0679
attentive	-0.0117	0.00929	0.206	0.23	9163	0.0061	-0.0106	0.0222	0.635	0.787778	1721	0.0155	-0.0214	0.0174	0.22	0.733333	2834	0.0172	-0.000756	0.055	0.989	0.989	239	0.0729	-0.0124	0.0217	0.569	0.569	1611	0.0369
Table S1. Association of happiness PRS with wellbeing measures in the different ancestries of the ABCD cohort
