# Supplementary material for: Consistent effects of the genetics of happiness across the lifespan and ancestries in multiple cohorts
Source: Sci Rep. 2023 Oct 12;13:17262. doi: 10.1038/s41598-023-43193-9 (PMC10570373; doi:10.1038/s41598-023-43193-9)
Supplement: Supplementary file 4 — Supplementary Table 2. [file 41598_2023_43193_MOESM4_ESM.xlsx]

## Sheet: Sheet1
Ancestry	Beta	S.E.	p	N	r2
European	0.0366	0.0116	0.00157	4554	0.00411
African	-0.0178	0.0221	0.42	1585	0.0162
East_Asian	-0.051	0.0388	0.19	358	0.108
Hispanic	-0.0501	0.0301	0.0962	798	0.0177
Table S2. Association of happiness PRS with happiness measure in the different ancestries of the Add Health cohort
