# Supplementary material for: Consistent effects of the genetics of happiness across the lifespan and ancestries in multiple cohorts
Source: Sci Rep. 2023 Oct 12;13:17262. doi: 10.1038/s41598-023-43193-9 (PMC10570373; doi:10.1038/s41598-023-43193-9)
Supplement: Supplementary file 5 — Supplementary Table 3. [file 41598_2023_43193_MOESM5_ESM.xlsx]

## Sheet: Sheet1
var	coef	stderr	pval	ci_lower	ci_upper	N	r2	P.FDR
Z_Raccumbens	0.02	0.007	0.005	0.006	0.033	16818	0.1903	0.078
Z_WM_norm	0.02	0.007	0.006	0.006	0.034	16821	0.1077	0.078
Z_left_hippo_tail	0.016	0.007	0.016	0.003	0.029	16957	0.2245	0.138667
Z_GM_norm	0.011	0.006	0.046	0	0.023	16821	0.449	0.208
Z_gMD	-0.014	0.007	0.048	-0.029	0	16075	0.1342	0.208
Z_Lthalamus	0.013	0.007	0.053	0	0.026	16818	0.262	0.208
Z_Rthalamus	0.013	0.007	0.056	0	0.025	16818	0.2751	0.208
Z_Laccumbens	0.012	0.007	0.093	-0.002	0.026	16818	0.1662	0.30225
Z_gFA	0.011	0.008	0.146	-0.004	0.026	16075	0.0722	0.380545
Z_Lhippo	0.01	0.007	0.161	-0.004	0.024	16818	0.1135	0.380545
Z_Lhippo	0.01	0.007	0.161	-0.004	0.024	16818	0.1135	0.380545
Z_right_hippo_body	0.009	0.007	0.185	-0.004	0.022	16957	0.2141	0.400833
Z_right_hippo_tail	-0.009	0.007	0.204	-0.023	0.005	16957	0.1519	0.408
Z_Rpallidum	0.008	0.007	0.26	-0.006	0.022	16818	0.1168	0.476667
Z_Lputamen	0.007	0.007	0.275	-0.006	0.02	16818	0.2562	0.476667
Z_gFrontal	0.007	0.007	0.3	-0.006	0.02	16820	0.2828	0.484824
Z_rcaudate	-0.007	0.007	0.317	-0.022	0.007	16818	0.1053	0.484824
Z_LN_WML	-0.005	0.007	0.494	-0.018	0.009	16395	0.2607	0.713556
Z_left_hippo_body	-0.005	0.007	0.531	-0.019	0.01	16957	0.117	0.726632
Z_Lcaudate	-0.004	0.007	0.622	-0.018	0.011	16818	0.1162	0.8086
Z_Lamygdala	0.002	0.007	0.746	-0.012	0.017	16818	0.0851	0.881636
Z_Rputamen	0.002	0.007	0.746	-0.011	0.015	16818	0.2585	0.881636
Z_Ramygdala	0.002	0.007	0.831	-0.013	0.016	16818	0.0593	0.896
Z_Lpallidum	0.001	0.007	0.88	-0.013	0.015	16818	0.106	0.896
Z_Rhippo	-0.001	0.007	0.896	-0.015	0.013	16818	0.1169	0.896
Z_Rhippo	-0.001	0.007	0.896	-0.015	0.013	16818	0.1169	0.896
Table S3. Association of happiness PRS with brain regions and integrity measures in the UK Biobank cohort
