# Supplementary material for: Consistent effects of the genetics of happiness across the lifespan and ancestries in multiple cohorts
Source: Sci Rep. 2023 Oct 12;13:17262. doi: 10.1038/s41598-023-43193-9 (PMC10570373; doi:10.1038/s41598-023-43193-9)
Supplement: Supplementary file 6 — Supplementary Table 4. [file 41598_2023_43193_MOESM6_ESM.xlsx]

## Sheet: Sheet1
	White						Black						Hispanic						Asian						Other
outcome	Beta	S.E.	P	P.FDR	N	R2	Beta	S.E.	P	P.FDR	N	R2	Beta	S.E.	P	P.FDR	N	R2	Beta	S.E.	P	P.FDR	N	R2	Beta	S.E.	P	P.FDR	N	R2
left_pallidum	0.0551	0.0153	0.000312	0.001638	4390	0.105	0.0118	0.0282	0.677	0.980368	1158	0.154	0.0642	0.0272	0.0186	0.0517364	1594	0.149	-0.0386	0.0965	0.899	0.691	123	0.419	-0.0479	0.044	0.664364	0.276	845	0.139
right_cerebral_white_matter	0.0518	0.0136	0.000148	0.001638	4390	0.267	-0.0155	0.0253	0.541	0.980368	1158	0.226	0.0683	0.0236	0.0038	0.0315	1594	0.27	0.0107	0.0844	0.899	0.899	123	0.509	-0.0347	0.0355	0.664364	0.328	845	0.298
white_matter_vol	0.051	0.0136	0.000184	0.001638	4390	0.266	-0.0159	0.0254	0.532	0.980368	1158	0.226	0.0665	0.0235	0.00469	0.0315	1594	0.274	0.0143	0.0851	0.899	0.867	123	0.499	-0.0383	0.0355	0.664364	0.281	845	0.3
left_cerebral_white_matter	0.05	0.0136	0.000242	0.001638	4390	0.265	-0.0162	0.0254	0.524	0.980368	1158	0.225	0.0645	0.0234	0.006	0.0315	1594	0.277	0.0179	0.086	0.899	0.836	123	0.488	-0.0418	0.0355	0.664364	0.24	845	0.302
left_thalamus_proper	0.0486	0.014	0.000513	0.0021546	4390	0.232	-0.0135	0.0258	0.601	0.980368	1158	0.193	0.053	0.024	0.027	0.0517364	1594	0.281	0.0159	0.0855	0.899	0.853	123	0.503	-0.0115	0.0368	0.957	0.755	845	0.292
right_thalamus_proper	0.0449	0.0143	0.00175	0.00567	4390	0.195	-0.0181	0.0268	0.499	0.980368	1158	0.174	0.0464	0.0245	0.0588	0.0949846	1594	0.225	0.0563	0.088	0.899	0.524	123	0.444	-0.0545	0.0391	0.664364	0.163	845	0.232
grey_matter	0.0431	0.0139	0.00189	0.00567	4390	0.221	-0.0123	0.0265	0.641	0.980368	1158	0.186	0.0546	0.024	0.0231	0.0517364	1594	0.276	-0.0412	0.0868	0.899	0.636	123	0.519	0.00262	0.0343	0.957	0.939	845	0.292
frontal_lobe_vol.total	0.0402	0.0139	0.00381	0.0100012	4390	0.213	-0.0132	0.0252	0.602	0.980368	1158	0.206	0.0529	0.0236	0.0254	0.0517364	1594	0.243	-0.1	0.0823	0.8085	0.227	123	0.523	0.00532	0.0346	0.957	0.878	845	0.245
right_hippocampus	0.0369	0.0149	0.013	0.0303333	4390	0.145	-0.0314	0.0275	0.255	0.980368	1158	0.138	0.0354	0.0251	0.158	0.2212	1594	0.212	0.0887	0.0898	0.85575	0.326	123	0.474	0.00419	0.034	0.957	0.902	845	0.246
right_caudate	0.0321	0.0153	0.0368	0.07728	4390	0.0697	0.00424	0.0298	0.887	0.980368	1158	0.0669	0.0264	0.0263	0.316	0.359211	1594	0.101	-0.147	0.115	0.8085	0.204	123	0.309	-0.0117	0.0375	0.957	0.755	845	0.0867
right_putamen	0.0283	0.0145	0.0509	0.0971727	4390	0.146	-0.0119	0.0277	0.667	0.980368	1158	0.135	0.0423	0.0248	0.0881	0.13215	1594	0.18	0.0519	0.0798	0.899	0.518	123	0.589	0.0255	0.0365	0.785077	0.486	845	0.234
left_hippocampus	0.0254	0.0144	0.0788	0.1379	4390	0.16	-0.0304	0.0282	0.281	0.980368	1158	0.14	0.0488	0.025	0.0514	0.08995	1594	0.235	-0.0499	0.0876	0.899	0.571	123	0.503	0.0454	0.0347	0.664364	0.191	845	0.209
left_caudate	0.0218	0.0152	0.151	0.2265	4390	0.0645	-2.47e-05	0.0303	0.999	0.999	1158	0.0551	0.0333	0.0262	0.203	0.266437	1594	0.105	-0.219	0.123	0.8085	0.0784	123	0.323	-0.0399	0.0384	0.664364	0.299	845	0.0871
left_amygdala	0.0201	0.0138	0.146	0.2265	4390	0.277	0.00743	0.0247	0.763	0.980368	1158	0.246	0.024	0.0225	0.286	0.353294	1594	0.316	-0.0979	0.0754	0.8085	0.198	123	0.667	-0.0229	0.029	0.75075	0.429	845	0.429
left_putamen	0.0155	0.0146	0.29	0.358235	4390	0.148	-0.00034	0.0269	0.99	0.999	1158	0.147	-0.00393	0.0253	0.877	0.904	1594	0.205	-0.121	0.0998	0.8085	0.231	123	0.526	0.0602	0.0386	0.664364	0.119	845	0.253
right_amygdala	0.0155	0.0141	0.273	0.358235	4390	0.24	0.0305	0.0266	0.253	0.980368	1158	0.205	0.061	0.0233	0.00884	0.037128	1594	0.312	0.0391	0.0805	0.899	0.628	123	0.629	0.0277	0.0295	0.664364	0.348	845	0.39
right_pallidum	0.0141	0.0144	0.327	0.3815	4390	0.17	0.00456	0.028	0.871	0.980368	1158	0.135	0.0712	0.0255	0.00526	0.0315	1594	0.222	0.0308	0.0904	0.899	0.734	123	0.502	0.00708	0.0367	0.957	0.847	845	0.199
right_accumbens_area	0.013	0.015	0.383	0.423316	4390	0.152	0.00899	0.0303	0.767	0.980368	1158	0.0948	0.0558	0.0252	0.0271	0.0517364	1594	0.155	-0.102	0.0949	0.85575	0.286	123	0.453	0.00198	0.0364	0.957	0.957	845	0.263
FA	0.00759	0.0129	0.556	0.5838	4188	0.452	0.00546	0.0252	0.828	0.980368	1068	0.324	0.0213	0.0216	0.325	0.359211	1514	0.407	-0.0089	0.065	0.899	0.891	115	0.66	0.0344	0.0301	0.664364	0.252	790	0.406
left_accumbens_area	0.00423	0.0145	0.77	0.77	4390	0.236	-0.00758	0.0264	0.774	0.980368	1158	0.169	0.0598	0.0251	0.0173	0.0517364	1594	0.213	-0.067	0.087	0.899	0.444	123	0.481	0.0445	0.0368	0.664364	0.226	845	0.218
MD	-0.0193	0.0154	0.21	0.294	4188	0.217	-0.00532	0.0282	0.85	0.980368	1068	0.146	0.00294	0.0244	0.904	0.904	1514	0.199	0.205	0.0959	0.7623	0.0363	115	0.548	-0.00841	0.0332	0.957	0.8	790	0.27
Table S4. Association of happiness PRS with brain regions and integrity measures in the different ancestries in the ABCD cohort
