# Supplementary material for: Consistent effects of the genetics of happiness across the lifespan and ancestries in multiple cohorts
Source: Sci Rep. 2023 Oct 12;13:17262. doi: 10.1038/s41598-023-43193-9 (PMC10570373; doi:10.1038/s41598-023-43193-9)
Supplement: Supplementary file 7 — Supplementary Table 5. [file 41598_2023_43193_MOESM7_ESM.xlsx]

## Sheet: Sheet1
Trait	beta	S.E.	p	I2	N	p.fdr
frontal_lobe_vol.total	0.0216	0.0157	0.167	42	8110	0.3444
left_cerebral_white_matter	0.0199	0.0224	0.374	69.8	8110	0.413368
left_thalamus_proper	0.0258	0.017	0.129	47.3	8110	0.3444
left_caudate	0.0133	0.0115	0.246	0.0212	8110	0.3444
left_putamen	0.0112	0.0109	0.304	0.127	8110	0.384176
left_pallidum	0.0294	0.0197	0.135	49.9	8110	0.3444
left_hippocampus	0.0207	0.0149	0.166	31.6	8110	0.3444
left_amygdala	0.0117	0.00997	0.24	0.789	8110	0.3444
left_accumbens_area	0.0178	0.0153	0.245	34.4	8110	0.3444
right_cerebral_white_matter	0.0224	0.0222	0.311	69.2	8110	0.384176
right_thalamus_proper	0.0153	0.021	0.467	61.8	8110	0.467
right_caudate	0.021	0.0115	0.0662	0.0449	8110	0.3444
right_putamen	0.025	0.0108	0.0203	0	8110	0.21315
right_pallidum	0.0246	0.0145	0.0904	27.3	8110	0.3444
right_hippocampus	0.0189	0.0156	0.225	36	8110	0.3444
right_amygdala	0.0295	0.0113	0.00893	9.95	8110	0.18753
right_accumbens_area	0.0183	0.0112	0.103	0.117	8110	0.3444
grey_matter	0.0261	0.0151	0.0835	36.5	8110	0.3444
white_matter_vol	0.0212	0.0223	0.341	69.6	8110	0.397833
FA	0.0123	0.00951	0.197	0	7675	0.3444
MD	-0.00837	0.0111	0.449	0.0441	7675	0.467
Table S5. Meta-analysis of association of happiness PRS with brain regions and integrity measures in the ABCD cohort
