# Supplementary material for: Consistent effects of the genetics of happiness across the lifespan and ancestries in multiple cohorts
Source: Sci Rep. 2023 Oct 12;13:17262. doi: 10.1038/s41598-023-43193-9 (PMC10570373; doi:10.1038/s41598-023-43193-9)
Supplement: Supplementary file 8 — Supplementary Table 6. [file 41598_2023_43193_MOESM8_ESM.xlsx]

## Sheet: Sheet1
	Whole sample, n = 15,924	White, n = 9310	Black, n = 1800	Hispanic, n = 2930	Asian, n = 243	Other, n = 1641
age, m (S.D)	10.4 (0.629)	10.4 (0.631)	10.4 (0.618)	10.4 (0.633)	10.5 (0.635)	10.4 (0.621)
age range, years	9.25 - 11.8	9.33 - 11.8	9.25 - 11.6	9.33 - 11.6	9.33 - 11.4	9.33 - 11.6
female, n(%)	7443 (46.7)	4380 (47)	898 (49.9)	1335 (45.6)	54 (22.2)	776 (47.3)
Table S6. Demographics of the ABCD Cohort used in the wellbeing questions analysis
