# Supplementary material for: Consistent effects of the genetics of happiness across the lifespan and ancestries in multiple cohorts
Source: Sci Rep. 2023 Oct 12;13:17262. doi: 10.1038/s41598-023-43193-9 (PMC10570373; doi:10.1038/s41598-023-43193-9)
Supplement: Supplementary file 9 — Supplementary Table 7. [file 41598_2023_43193_MOESM9_ESM.xlsx]

## Sheet: Sheet1
	Whole sample, n = 9626	White, n = 5343	Black, n = 1352	Hispanic, n = 1795	Asian, n = 131	Other, n = 997
age, m (S.D)	9.92 (0.627)	9.94 (0.628)	9.91 (0.608)	9.89 (0.634)	10 (0.654)	9.91 (0.624)
age range, years	8.92 - 11	8.92 - 11	8.92 - 11	8.92 - 11	8.92 - 11	8.92 - 11
female, n(%)	4534 (47.1)	2520 (47.2)	677 (50.1)	832 (46.4)	28 (21.4)	472 (47.3)
Table S7. Demographics of the ABCD Cohort used in the MRI analysis
