# Supplementary material for: Consistent effects of the genetics of happiness across the lifespan and ancestries in multiple cohorts
Source: Sci Rep. 2023 Oct 12;13:17262. doi: 10.1038/s41598-023-43193-9 (PMC10570373; doi:10.1038/s41598-023-43193-9)
Supplement: Supplementary file 10 — Supplementary Table 8. [file 41598_2023_43193_MOESM10_ESM.xlsx]

## Sheet: Sheet1
	Whole sample, n = 9129	European, n = 5730	African, n = 1975	Hispanic, n = 987	East Asian, n = 437	Other, n = 1641
age, m(S.D)	29 (1.75)	28.9 (1.74)	29 (1.77)	29.3 (1.71)	29.5 (1.68)	10.4 (0.621)
age range, years	24.5 - 34.7	24.7 - 34.1	24.5 - 34.7	24.9 - 33.3	25.3 - 34.4	9.33 - 11.6
female, n(%)	4809 (52.7)	3037 (53)	1102 (55.8)	474 (48)	196 (44.9)	776 (47.3)
Table S8 Demographics of the Add Health Cohort used in the happiness question analysis
