# Supplementary material for: Consistent effects of the genetics of happiness across the lifespan and ancestries in multiple cohorts
Source: Sci Rep. 2023 Oct 12;13:17262. doi: 10.1038/s41598-023-43193-9 (PMC10570373; doi:10.1038/s41598-023-43193-9)
Supplement: Supplementary file 11 — Supplementary Table 9. [file 41598_2023_43193_MOESM11_ESM.xlsx]

## Sheet: Sheet1
cohort	N SNPs
UK Biobank	6342316
Add Health	6289732
ABCD	4915700
Table S9. Number of SNPs in happiness LDpred PGS for each cohort
